# Supplementary material for: Assembling a Protein-Protein Interaction Map of the SSU Processome from Existing Datasets
Source: PLoS One. 2011 Mar 10;6(3):e17701. doi: 10.1371/journal.pone.0017701 (PMC3053386; doi:10.1371/journal.pone.0017701)
Supplement: Table S2 — The SSU processome PPIs derived from the HT-Y2H, PCA and LC datasets. (XLS) [file pone.0017701.s002.xls]

## Sheet: Master_Yeast-2.txt
BAIT	PREY	EXPERIMENTAL SYSTEM	LITERATURE CODE	ORGANISM	REFERENCE
Cka1	Ckb1	PCA	Tarassov	S. cerevisiae	4
Cka2	Cka1	Two-hybrid	Uetz	S. cerevisiae	1
Cka2	Ckb2	PCA	Tarassov	S. cerevisiae	4
Cka2	Ckb2	Two-hybrid	Uetz	S. cerevisiae	1
Ckb1	Cka1	PCA	Tarassov	S. cerevisiae	4
Ckb1	Cka2	PCA	Tarassov	S. cerevisiae	4
Ckb1	Cka2	Two-hybrid	Uetz	S. cerevisiae	1
Ckb1	Ckb2	PCA	Tarassov	S. cerevisiae	4
Ckb2	Cka1	PCA	Tarassov	S. cerevisiae	4
Ckb2	Cka1	PCA	Tarassov	S. cerevisiae	4
Ckb2	Cka1	Two-hybrid	Uetz	S. cerevisiae	1
Ckb2	Ckb1	PCA	Tarassov	S. cerevisiae	4
Ckb2	Ckb2	Two-hybrid	Uetz	S. cerevisiae	1
Dbp4				S. cerevisiae
Dhr1				S. cerevisiae
Dhr2				S. cerevisiae
Emg1	Utp2	Two-hybrid	LC	S. cerevisiae	47
Enp1	Slx9	PCA	Tarassov	S. cerevisiae	4
Esf1	Esf2	Two-hybrid array	Hazbun	S. cerevisiae	5
Esf2	Dbp8	Two-hybrid array	Hazbun	S. cerevisiae	5
Esf2	Dbp8	Two-hybrid	LC	S. cerevisiae	43
Esf2	Esf1	Two-hybrid array	Hazbun	S. cerevisiae	5
Fib	Fib	Two-hybrid	LC	S. cerevisiae	37
Fib	Nop56	Two-hybrid	LC	S. cerevisiae	37
Fib	Nop56	Two-hybrid	LC	S. cerevisiae	42
Fib	Rrp9	Two-hybrid	LC	S. cerevisiae	37
Fib	Snu13	Two-hybrid	LC	S. cerevisiae	37
Fib	Snu13	Two-hybrid	LC	S. cerevisiae	42
Fyv7				S. cerevisiae
Gno1	Gno1	PCA	Tarassov	S. cerevisiae	4
Gno1	Prp43	PCA	Tarassov	S. cerevisiae	4
Has1				S. cerevisiae
Imp3/CG4866	Mpp10/CG13097	Two-hybrid	Giot	D. melanogaster	6
Imp4	Mpp10	Two-hybrid fragment pooling	Ito-Full	S. cerevisiae	2
Imp4	Mpp10	Two-hybrid	LC	S. cerevisiae	40
Imp4/CG11920	Mpp10/CG13097	Two-hybrid	Giot	D. melanogaster	6
Kre33				S. cerevisiae
Krr1				S. cerevisiae
Lcp5				S. cerevisiae
Ltv1				S. cerevisiae
Mpp10	Imp3	Two-hybrid	LC	S. cerevisiae	46
Mpp10	Imp4	Two-hybrid	LC	S. cerevisiae	46
Mpp10	Utp3	Two-hybrid array	LC	S. cerevisiae	51
Mrd1				S. cerevisiae
Nop5/58	Fib	Two-hybrid	LC	S. cerevisiae	37
Nop5/58	Snu13	Two-hybrid	LC	S. cerevisiae	37
Nop5/58	Snu13	Two-hybrid	LC	S. cerevisiae	42
Nop56	Fib	Two-hybrid	LC	S. cerevisiae	37
Nop56	Fib	Two-hybrid	LC	S. cerevisiae	42
Nop56	Nop5/58	Two-hybrid	LC	S. cerevisiae	37
Nop56	Nop56	Two-hybrid	LC	S. cerevisiae	37
Nop56	Snu13	Two-hybrid	LC	S. cerevisiae	37
Nop56	Snu13	Two-hybrid	LC	S. cerevisiae	42
Nop9				S. cerevisiae
Nsr1				S. cerevisiae
Pol5				S. cerevisiae
Prp43	Gno1	Two-hybrid	LC	S. cerevisiae	45
Prp43	Pfa1	Two-hybrid	LC	S. cerevisiae	48
Prp43	Prp43	PCA	Tarassov	S. cerevisiae	4
Rcl1	Bms1	Two-hybrid	LC	S. cerevisiae	50
Rok1	Fal1	Two-hybrid	LC	S. cerevisiae	49
Rrp3				S. cerevisiae
Rrp36	Sof1	PCA	Tarassov	S. cerevisiae	4
Rrp5				S. cerevisiae
Rrp7				S. cerevisiae
Rrp9	Sgd1	PCA	Tarassov	S. cerevisiae	4
Sen1				S. cerevisiae
Snu13	Fib	Two-hybrid	LC	S. cerevisiae	37
Snu13	Fib	Two-hybrid	LC	S. cerevisiae	42
Snu13	Nop5/58	Two-hybrid	LC	S. cerevisiae	37
Snu13	Nop56	Two-hybrid	LC	S. cerevisiae	37
Sof1	Utp14	PCA	Tarassov	S. cerevisiae	4
t-Utp10	t-Utp17	Two-hybrid array	LC	S. cerevisiae	39
t-Utp10	t-Utp5	Two-hybrid array	LC	S. cerevisiae	39
t-Utp10	t-Utp8	Two-hybrid array	LC	S. cerevisiae	39
t-Utp15	t-Utp10	Two-hybrid array	LC	S. cerevisiae	39
t-Utp15	t-Utp5	Two-hybrid array	LC	S. cerevisiae	39
t-Utp15	t-Utp5	Two-hybrid	Uetz	S. cerevisiae	1
t-Utp15	t-Utp9	Two-hybrid array	LC	S. cerevisiae	39
t-Utp17	t-Utp10	Two-hybrid array	LC	S. cerevisiae	39
t-Utp17	t-Utp17	Two-hybrid array	LC	S. cerevisiae	39
t-Utp4	Esf1	PCA	Tarassov	S. cerevisiae	4
t-Utp4	t-Utp10	PCA	Tarassov	S. cerevisiae	4
t-Utp4	t-Utp5	Two-hybrid array	LC	S. cerevisiae	39
t-Utp4	t-Utp5	PCA	Tarassov	S. cerevisiae	4
t-Utp4	t-Utp8	Two-hybrid array	LC	S. cerevisiae	39
t-Utp4	t-Utp8	PCA	Tarassov	S. cerevisiae	4
t-Utp4	Utp18	PCA	Tarassov	S. cerevisiae	4
t-Utp5	t-Utp10	Two-hybrid array	LC	S. cerevisiae	39
t-Utp5	t-Utp10	PCA	Tarassov	S. cerevisiae	4
t-Utp5	t-Utp15	Two-hybrid array	LC	S. cerevisiae	39
t-Utp5	t-Utp15	PCA	Tarassov	S. cerevisiae	4
t-Utp5	t-Utp4	Two-hybrid array	LC	S. cerevisiae	39
t-Utp5	t-Utp8	PCA	Tarassov	S. cerevisiae	4
t-Utp5	t-Utp9	PCA	Tarassov	S. cerevisiae	4
t-Utp8	t-Utp10	Two-hybrid array	LC	S. cerevisiae	39
t-Utp8	t-Utp15	PCA	Tarassov	S. cerevisiae	4
t-Utp8	t-Utp4	Two-hybrid array	LC	S. cerevisiae	39
t-Utp8	t-Utp9	Two-hybrid array	LC	S. cerevisiae	39
t-Utp8	t-Utp9	PCA	Tarassov	S. cerevisiae	4
t-Utp9	t-Utp15	PCA	Tarassov	S. cerevisiae	4
t-Utp9	t-Utp8	Two-hybrid array	LC	S. cerevisiae	39
t-Utp9	t-Utp8	Two-hybrid	LC	S. cerevisiae	44
Utp1	Utp12	PCA	Tarassov	S. cerevisiae	4
Utp1	Utp18	Two-hybrid array	LC	S. cerevisiae	38
Utp1	Utp21	Two-hybrid array	LC	S. cerevisiae	38
Utp1	Utp21	PCA	Tarassov	S. cerevisiae	4
Utp11				S. cerevisiae
Utp12	Utp13	Two-hybrid array	LC	S. cerevisiae	38
Utp12	Utp21	Two-hybrid array	LC	S. cerevisiae	38
Utp13	Utp12	Two-hybrid array	LC	S. cerevisiae	38
Utp16				S. cerevisiae
Utp19				S. cerevisiae
Utp20				S. cerevisiae
Utp21	Utp1	Two-hybrid array	LC	S. cerevisiae	38
Utp21	Utp18	Two-hybrid fragment pooling	Ito-Full	S. cerevisiae	2
Utp21	Utp18	Two-hybrid array	LC	S. cerevisiae	38
Utp21	Utp18	Two-hybrid	Yu	S. cerevisiae	3
Utp21	Utp6	Two-hybrid array	LC	S. cerevisiae	38
Utp21	Utp6	Two-hybrid array	LC	S. cerevisiae	51
Utp22				S. cerevisiae
Utp23				S. cerevisiae
Utp24				S. cerevisiae
Utp25	Mpp10	Two-hybrid	LC	S. cerevisiae	41
Utp25	Mpp10	Two-hybrid array	LC	S. cerevisiae	51
Utp25	Utp21	Two-hybrid array	LC	S. cerevisiae	51
Utp25	Utp3	Two-hybrid	LC	S. cerevisiae	41
Utp25	Utp3	Two-hybrid array	LC	S. cerevisiae	51
Utp3	Mpp10	Two-hybrid fragment pooling	Ito-Full	S. cerevisiae	2
Utp3	Mpp10	Two-hybrid array	LC	S. cerevisiae	51
Utp3	Rrp43	Two-hybrid fragment pooling	Ito-Full	S. cerevisiae	2
Utp3	Utp21	Two-hybrid array	LC	S. cerevisiae	51
Utp3	Utp25	Two-hybrid array	LC	S. cerevisiae	51
Utp3	Utp3	Two-hybrid array	LC	S. cerevisiae	51
Utp3	Utp6	Two-hybrid array	LC	S. cerevisiae	51
Utp3/T01B7.5	Mpp10/Y75B8A.7	Two-hybrid	Simonis	C. elegans	10
Utp30				S. cerevisiae
Utp6	Mpp10	Two-hybrid array	LC	S. cerevisiae	51
Utp6	Utp18	Two-hybrid array	LC	S. cerevisiae	38
Utp6	Utp21	Two-hybrid array	LC	S. cerevisiae	38
Utp6	Utp21	Two-hybrid array	LC	S. cerevisiae	51
Utp6	Utp3	Two-hybrid array	LC	S. cerevisiae	51
Utp6	Utp6	Two-hybrid array	LC	S. cerevisiae	38
Utp6	Utp6	Two-hybrid array	LC	S. cerevisiae	51
Utp7	Sof1	PCA	Tarassov	S. cerevisiae	4
YGR251W				S. cerevisiae
